# Supplementary material for: A G-Quadruplex Structure in the Promoter Region of CLIC4 Functions as a Regulatory Element for Gene Expression
Source: Int J Mol Sci. 2018 Sep 10;19(9):2678. doi: 10.3390/ijms19092678 (PMC6165315; doi:10.3390/ijms19092678)
Supplement: Supplementary file 1 [file ijms-19-02678-s001.zip]

Archive with 15 entries (11 files):
- Supplementary_/
- Supplementary_/.DS_Store
- Supplementary_/HDR2 single cell clones sequencing data/
- Supplementary_/HDR2 single cell clones sequencing data/.DS_Store
- Supplementary_/HDR2 single cell clones sequencing data/HDR2 #101/
- Supplementary_/HDR2 single cell clones sequencing data/HDR2 #101/.DS_Store
- Supplementary_/HDR2 single cell clones sequencing data/HDR2 #101/HDR2 úú101 TA cloning-1.seq
- Supplementary_/HDR2 single cell clones sequencing data/HDR2 #101/HDR2 úú101 TA cloning-2.seq
- Supplementary_/HDR2 single cell clones sequencing data/HDR2 #101/HDR2 úú101 TA cloning-3.seq
- Supplementary_/HDR2 single cell clones sequencing data/HDR2 #90/
- Supplementary_/HDR2 single cell clones sequencing data/HDR2 #90/.DS_Store
- Supplementary_/HDR2 single cell clones sequencing data/HDR2 #90/HDR2 úú90 TA cloning-1.seq
- Supplementary_/HDR2 single cell clones sequencing data/HDR2 #90/HDR2 úú90 TA cloning-2.seq
- Supplementary_/HDR2 single cell clones sequencing data/HDR2 #90/HDR2 úú90 TA cloning-3.seq
- Supplementary_/supplementary.docx
