# Supplementary material for: A G-Quadruplex Structure in the Promoter Region of CLIC4 Functions as a Regulatory Element for Gene Expression
Source: Int J Mol Sci. 2018 Sep 10;19(9):2678. doi: 10.3390/ijms19092678 (PMC6165315; doi:10.3390/ijms19092678)
Supplement: Supplementary file 1 [file ijms-19-02678-s001.zip › Supplementary_/HDR2 single cell clones sequencing data/HDR2 #101/HDR2 úú101 TA cloning-3.seq]

GCAGCCCCCTACAAGCTGTGGGGCGCCGCAGAGGTTCTTTCTTCGGCTCCGGAGCGGTCCCTCCGCCTTCCCCGCTCGAG
GCCACGCCCCCGTGCTCCTGCCGCCTTATTTTCCCCGGAGAGTCCCGAGGCGCCGCGCCTTGGCCCTGCCTACAGCACGA
GGAAAAGCCCCCGGCGCCCCTCCCAGCCGTTTGAAGCGGCTCGGGCTGCGGCTGGCTCAGAGTGGCGCGGGGGGCGTGGG
GCGGTGCTGAGGAGCTGAAGCCGTGGCCAGCTCGACGCCGGACAGTCCAGCGAGCAGCACGGCGGGAACCGGCAGCCGGA
GCAGTCCCGGAGCAGAAGCAGCAGCAGCAGCAGCAGCCCTCGCCGTTCGCGGAGCGCAGCCGAGCCGGCCATGGCGTTGT
CGATGCCGCTGAATGGGCTGAAGGAGGAGGACAAAGAGCCCCTCATCGAGCTCTTCGTCAAGGTGAGCGCTCGCCTCGCG
GTCCCGCCCGGCAGATCCCCCGGCTCCCTCCCGGCTGCGGGGAGCGGCGTCCCGGGGCTCTCCTGAGGCGCCCCCGCTCG
GCGCCAGCACCCGTCCCGCTGCGGGCACCCGCGCCCCCGGCCCATTGTCTGGGGGCCGCCCGCGCCTTCCCGCCTCCGAG
GGCCCGTCGAGGGGTCCGGGTTGGGGACCCGGGCGGCGGCCACCGTCTCCAGCGCGTAGGCATCGGCGGACGCCAGACCA
GCGTCCCGCGCCCGGGTGGGTCGGGAAGAGCCCACGGGCGGGACTTGCCTGGCCCCGGGGCCCCAGCGCCGGGCGCGCGC
GGGTCCTGTCACCACCCCCCGCCCGGGCGCCGGGGCCCGGCCCCACCCGCTCCCCAGCGCTCCGGTCCGCCGCCCGGAGC
CCGAACTGCGGCCCGCCGCCCGATGAGCTTTCAAACGAACTTCTTTGAACGCGTTTTTGAAAAGCATTTGCTCCCCACTG
GTCTGAACGGAAACTTTAATTTTCGATGCAATCTTAACAAATTTACCAAGAGCAGGTGCTCTTGGACCTTCGGAAAAGAC
CGAGATCCCACTTGGTGTTTTTCTTGTCTGGGCATTACTGGCTTTCCTCGTTTCTCAGGCGCGGAGTGTTCTGTATTGAT
GCAACATTTTGGGCT
