# Supplementary material for: A G-Quadruplex Structure in the Promoter Region of CLIC4 Functions as a Regulatory Element for Gene Expression
Source: Int J Mol Sci. 2018 Sep 10;19(9):2678. doi: 10.3390/ijms19092678 (PMC6165315; doi:10.3390/ijms19092678)
Supplement: Supplementary file 1 [file ijms-19-02678-s001.zip › Supplementary_/HDR2 single cell clones sequencing data/HDR2 #90/HDR2 úú90 TA cloning-3.seq]

GCGACCCCTACAGCTGTGGGGCGCCGCAGAGGTCCTTTCTTCGGCTCCGGAGCGGTCCCTCCGCCTTCCCCGCTCGAGGC
CACGCCCCCGTGCTCCTGCCGCCTTATTTTCCCCGGAGAGTCCCGAGGCGCCGCGCCTTGGCCCTGCCTACAGCACGAGG
AAAAGCCCCCGGCGCCCCTCCCAGCCGTTTGAAGCGGCTCGGGCTGCGGCTGGCTCAGAGTGGCGCGGGGGGCGTGGGGC
GGTGCTGAGGAGCTGAAGCCGTGGCCAGCTCGACGCCGGACAGTCCAGCGAGCAGCACGGCGGGAACCGGCAGCCGGAGC
AGTCCCGGAGCAGAAGCAGCAGCAGCAGCAGCAGCCCTCGCCGTTCGCGGAGCGCAGCCGAGCCGGCCATGGCGTTGTCG
ATGCCGCTGAATGGGCTGAAGGAGGAGGACAAAGAGCCCCTCATCGAGCTCTTCGTCAAGGTGAGCGCTCGCCTCGCGGT
CCCGCCCGGCAGATCCCCCGGCTCCCTCCCGGCTGCGGGGAGCGGCGTCCCGGGGCTCTCCTGAGGCGCCCCCGCTCGGC
GCCAGCACCCGTCCCGCTGCGGGCACCCGCGCCCCCGGCCCATTGTCTGGGGGCCGCCCGCGCCTTCCCGCCTCCGAGGG
CCCGTCGAGGGGTCCGGGTTGGGGACCCGGGCGGCGGCCACCGTCTCCAGCGCGTAGGCATCGGCGGACGCCAGACCAGC
GTCCCGCGCCCGGGTGGGTCGGGAAGAGCCCACGGGCGGGACTTGCCTGCCCCGGGGCCCCAGCGCCGgGCGCGCGCGGG
TCCTGTCACCACCCCACCGCCCGGGGCGCCCGGGGCCCGGCCACGACCGCTCACCAGAGCTCCTGTGCAGCCGCCCTGAG
CCCGAACTGCGGCTCCGCCGCCCGATGAGCTTTCAAACTAACTTCTTTGATCGCGTCTTTAGAAAAGTATCCGCTCCCAC
GTGGTCTGAGGACGGATCCTAAAATACTCGGAGTACTCATTAAGCGATTTACGAACTAGCAGGTGCATCTGGGATCTCGG
TAACAGCGAGATCGCTACTGGTGATTGTCACGATCTGGCCATTCTACTCGCGGTCCTCGCTGCTCAGGCAGATCGGTGCG
GTACTGAAGTCAAGGTTTGGCTCTCCCCCCTGGCGTGGCGGT
